# Supplementary material for: Artificial Intelligence-Assisted Loop Mediated Isothermal Amplification (AI-LAMP) for Rapid Detection of SARS-CoV-2
Source: Viruses. 2020 Sep 1;12(9):972. doi: 10.3390/v12090972 (PMC7552048; doi:10.3390/v12090972)
Supplement: Supplementary file 1 [file viruses-12-00972-s001.zip]

Archive with 3 entries (2 files):
- viruses-885786-suppproof/
- viruses-885786-suppproof/Supplementary Table.xlsx
- viruses-885786-suppproof/viruses-885786-suppconv.pdf
