# Supplementary material for: Artificial Intelligence-Assisted Loop Mediated Isothermal Amplification (AI-LAMP) for Rapid Detection of SARS-CoV-2
Source: Viruses. 2020 Sep 1;12(9):972. doi: 10.3390/v12090972 (PMC7552048; doi:10.3390/v12090972)
Supplement: Supplementary file 1 [file viruses-12-00972-s001.zip › viruses-885786-suppproof/Supplementary Table.xlsx]

## Sheet: Sheet1
	Serial Number	Date of sample collection	Sample Type	RdRP (FAM) Ct Values	RdRP RT-PCR Result (=/> 35=positive) (0-negative, 1-positive)	N (ROX) Ct Values	N RT-PCR Results (=/> 35 = positive) (0-negative, 1-positive)	RT-PCR Cumulative Results (Pos = positive; NEG=negative; IND=inclusive and regarded as negative)	RdRP - LAMP (+ = positive, -=negative)	RdRP RT-PCR & LAMP (PCR Positive + LAMP Positive (TP)=1; PCR Positive + LAMP Negative (FN)=2; PCR Negative + LAMP Positive (FP)=3; PCR Negative + LAMP Negative (TN)=0)	N RT-PCR & LAMP (PCR Positive + LAMP Positive (TP)=1; PCR Positive + LAMP Negative (FN)=2; PCR Negative + LAMP Positive (FP)=3; PCR Negative + LAMP Negative (TN)=0)	RT-PCR and LAMP Cumulative Results (PCR Positive + LAMP Positive (TP)=1; PCR Positive + LAMP Negative (FN)=2; PCR Negative + LAMP Positive (FP)=3; PCR Negative + LAMP Negative (TN)=0)
	1	2020-04-29	Swab	29.5	1	30.04	1	POS	+	1	1	1
	2	2020-04-29	Swab	30.27	1	30.64	1	POS	+	1	1	1				RdRP-RT-PCR
	3	2020-04-29	Swab	29.3	1	30.09	1	POS	+	1	1	1				Positive	Negative	Total
	4	2020-04-29	Swab	31.04	1	31.4	1	POS	+	1	1	1		LAMP	Positive	58	68	126
	5	2020-04-29	Swab	30.03	1	31.2	1	POS	+	1	1	1			Negative	9	64	73
	6	2020-04-29	Swab	31.67	1	31.79	1	POS	+	1	1	1			Total	67	132	199
	7	2020-04-29	Swab	30.72	1	31.66	1	POS	+	1	1	1
	8	2020-04-29	Swab	26.66	1	27.79	1	POS	+	1	1	1
	9	2020-04-29	Swab	32.88	1	33.31	1	POS	+	1	1	1				N-RT-PCR
	10	2020-04-29	Swab	32.77	1	36.51	0	IND	+	1	3	3				Positive	Negative	Total
	11	2020-04-29	Swab	35.64	0	37.64	0	IND	+	3	3	3		LAMP	Positive	74	52	126
	12	2020-04-29	Swab	31.38	1	31.08	1	POS	-	2	2	2			Negative	14	59	73
	13	2020-04-29	Swab	36.09	0	34.27	1	IND	+	3	1	3			Total	88	111	199
	14	2020-04-29	Swab	36	0	34.21	1	IND	+	3	1	3
	15	2020-04-29	Swab	38.71	0	34.8	1	IND	-	0	2	0
	16	2020-04-29	Swab	34.13	1	32.54	1	POS	+	1	1	1				Cum RT-PCR
	17	2020-04-30	Swab	30.22	1	32.18	1	POS	+	1	1	1				Positive	Negative	Total
	18	2020-04-30	Swab	36.59	0	36.32	0	NEG	+	3	3	2		LAMP	Positive	61	65	126
	19	2020-04-30	Swab	36.93	0	38.03	0	NEG	+	3	3	2			Negative	9	64	73
	20	2020-05-01	Swab	25.72	1	27.53	1	POS	+	1	1	1			Total	70	129	199
	21	2020-05-01	Swab	32.2	1	32.55	1	POS	+	1	1	1
	22	2020-05-01	Swab	31.23	1	NA	0	POS	+	1	3	1
	23	2020-05-01	Swab	25.07	1	22.55	1	POS	+	1	1	1			RdRP-RT-PCR
	24	2020-05-01	Swab	27.7	1	27.07	1	POS	+	1	1	1	PCR Positive + LAMP Positive (TP)	1	58	TPR	0.865672			LAMP positive	126
	25	2020-05-01	Swab	31.6	1	30.48	1	POS	+	1	1	1	PCR Positive + LAMP Negative (FN)	2	9	TNR	0.484848	Positive	67	LAMP negative	73
	26	2020-05-03	Swab	34.75	1	32.48	1	POS	-	2	2	2	PCR Negative + LAMP Positive (FP)	3	68	FNR	0.134328	Negative	132		199
	27	2020-05-03	Swab	23.28	1	23.28	1	POS	+	1	1	1	PCR Negative + LAMP Negative (TN)	0	64	FPR	0.515152	Total	199
	28	2020-05-03	Swab	33.88	1	31.47	1	POS	+	1	1	1
	29	2020-05-03	Swab	29.16	1	28.91	1	POS	+	1	1	1
	30	2020-05-04	Swab	23.62	1	23.52	1	POS	+	1	1	1			N-RT-PCR
	31	2020-05-05	Swab	36.88	0	27.79	1	IND	-	0	2	0	PCR Positive + LAMP Positive (TP)	1	74	TPR	0.840909
	32	2020-05-05	Swab	33.82	1	32.04	1	POS	-	2	2	2	PCR Positive + LAMP Negative (FN)	2	14	TNR	0.531532	Positive	88	LAMP positive	126
	33	2020-05-05	Swab	35.04	0	NA	0	IND	-	0	0	0	PCR Negative + LAMP Positive (FP)	3	52	FNR	0.159091	Negative	111	LAMP negative	73
	34	2020-05-05	Swab	36.58	0	31.33	1	IND	-	0	2	0	PCR Negative + LAMP Negative (TN)	0	59	FPR	0.468468	Total	199		199
	35	2020-05-05	Swab	30.58	1	29.33	1	POS	+	1	1	1
	36	2020-05-08	Swab	30.82	1	30.84	1	POS	+	1	1	1
	37	2020-05-08	Swab	25.2	1	24.17	1	POS	+	1	1	1
	38	2020-05-08	Swab	36.75	0	35.52	0	IND	+	3	3	3			CUM-RT-PCR
	39	2020-05-08	Swab	37.04	0	34.36	1	IND	+	3	1	3	PCR Positive + LAMP Positive (TP)	1	61	TPR	0.871429
	40	2020-05-08	Swab	36.23	0	35.81	0	IND	+	3	3	3	PCR Positive + LAMP Negative (FN)	2	9	TNR	0.496124
	41	2020-05-08	Swab	24.8	1	25.42	1	POS	+	1	1	1	PCR Negative + LAMP Positive (FP)	3	65	FNR	0.128571
	42	2020-05-08	Swab	30.74	1	30.83	1	POS	+	1	1	1	PCR Negative + LAMP Negative (TN)	0	64	FPR	0.503876
	43	2020-05-08	Swab	35.65	0	35.7	0	IND	+	3	3	3
	44	2020-05-08	Swab	23.72	1	23.94	1	POS	+	1	1	1
	45	2020-05-08	Swab	27.78	1	28.84	1	POS	+	1	1	1
	46	2020-05-08	Swab	33.06	1	33.02	1	POS	+	1	1	1
	47	2020-05-08	Swab	29.54	1	29.16	1	POS	+	1	1	1
	48	2020-05-09	Swab	36.03	0	34.79	1	IND	-	0	2	0
	49	2020-05-09	Swab	NA	0	33.33	1	IND	+	3	1	3
	50	2020-05-09	Swab	NA	0	31.59	1	IND	-	0	2	0
	51	2020-05-09	Swab	36.66	0	37.95	0	NEG	+	3	3	3
	52	2020-05-09	Swab	NA	0	36.85	0	NEG	+	3	3	3
	53	2020-05-09	Swab	36.88	0	38.22	0	NEG	+	3	3	3
	54	2020-05-10	Swab	32.52	1	33.84	1	POS	+	1	1	1
	55	2020-05-10	Swab	36.74	0	41.19	0	NEG	-	0	0	0
	56	2020-05-10	Swab	NA	0	37.62	0	IND	-	0	0	0
	57	2020-05-10	Swab	37.51	0	41.47	0	POS	+	3	3	1
	58	2020-05-10	Swab	37.3	0	39.99	0	POS	+	3	3	1
	59	2020-05-10	Swab	NA	0	35.45	0	IND	-	0	0	0
	60	2020-05-11	Swab	45.35	0	31.89	1	IND	+	3	1	3
	61	2020-05-11	Swab	32.88	1	32.49	1	POS	+	1	1	1
	62	2020-05-13	Swab	NA	0	37.15	0	IND	-	0	0	0
	63	2020-05-13	Swab	36.51	0	38.71	0	POS	+	3	3	1
	64	2020-05-13	Swab	33.14	1	34.39	1	POS	+	1	1	1
	65	2020-05-13	Swab	NA	0	37.23	0	IND	-	0	0	0
	66	2020-05-13	Swab	NA	0	36.75	0	IND	+	3	3	3
	67	2020-05-13	Swab	NA	0	34.28	1	IND	+	3	1	3
	68	2020-05-13	Swab	NA	0	37.11	0	IND	+	3	3	3
	69	2020-05-13	Swab	26.51	1	28.07	1	POS	+	1	1	1
	70	2020-05-13	Swab	33.47	1	33.54	1	POS	-	2	2	2
	71	2020-05-13	Swab	23.9	1	24.69	1	POS	+	1	1	1
	72	2020-05-13	Swab	29.86	1	30.82	1	POS	+	1	1	1
	73	2020-05-14	Swab	NA	0	36.91	0	IND	+	3	3	3
	74	2020-05-15	Swab	38.39	0	36.5	0	IND	-	0	0	0
	75	2020-05-15	Swab	39.31	0	36.67	0	IND	+	3	3	3
	76	2020-05-16	Swab	NA	0	36.7	0	IND	+	3	3	3
	77	2020-05-16	Swab	NA	0	37.15	0	IND	-	0	0	0
	78	2020-05-16	Swab	NA	0	36.38	0	IND	+	3	3	3
	79	2020-05-16	Swab	NA	0	35.04	0	IND	-	0	0	0
	80	2020-05-16	Swab	NA	0	32.68	1	IND	-	0	2	0
	81	2020-05-16	Swab	34	1	35.51	0	POS	-	2	0	2
	82	2020-05-18	Swab	NA	0	37.68	0	IND	+	3	3	3
	83	2020-05-19	Swab	37.3	0	38.18	0	POS	+	3	3	1
	84	2020-05-19	Swab	NA	0	36.1	0	IND	+	3	3	3
	85	2020-05-19	Swab	NA	0	37.8	0	IND	-	0	0	0
	86	2020-05-19	Swab	NA	0	37.35	0	IND	-	0	0	0
	87	2020-05-19	Swab	NA	0	35.14	0	IND	-	0	0	0
	88	2020-05-19	Swab	36.97	0	38.33	0	POS	+	3	3	1
	89	2020-05-20	Swab	NA	0	37.75	0	IND	+	3	3	3
	90	2020-05-20	Swab	36.73	0	39.98	0	POS	+	3	3	1
	91	2020-05-20	Swab	NA	0	34.91	1	IND	+	3	1	3
	92	2020-05-20	Swab	NA	0	37.94	0	IND	+	3	3	3
	93	2020-05-20	Swab	NA	0	37.49	0	IND	+	3	3	3
	94	2020-05-20	Swab	NA	0	37.29	0	IND	-	0	0	0
	95	2020-05-26	Swab	NA	0	NA	0	NEG	-	0	0	0
	96	2020-05-26	Swab	NA	0	NA	0	NEG	-	0	0	0
	97	2020-05-26	Swab	NA	0	NA	0	NEG	+	3	3	3
	98	2020-05-26	Swab	NA	0	NA	0	NEG	-	0	0	0
	99	2020-05-26	Swab	NA	0	NA	0	NEG	-	0	0	0
	100	2020-05-26	Swab	NA	0	NA	0	NEG	-	0	0	0
	101	2020-05-26	Swab	NA	0	NA	0	NEG	-	0	0	0
	102	2020-05-26	Swab	NA	0	NA	0	NEG	+	3	3	3
	103	2020-05-26	Swab	NA	0	NA	0	NEG	+	3	3	3
	104	2020-05-26	Swab	NA	0	NA	0	NEG	+	3	3	3
	105	2020-05-26	Swab	NA	0	NA	0	NEG	+	3	3	3
	106	2020-05-26	Swab	NA	0	NA	0	NEG	-	0	0	0
	107	2020-05-26	Swab	NA	0	NA	0	NEG	-	0	0	0
	108	2020-05-26	Swab	NA	0	NA	0	NEG	-	0	0	0
	109	2020-05-26	Swab	NA	0	NA	0	NEG	-	0	0	0
	110	2020-05-26	Swab	NA	0	NA	0	NEG	-	0	0	0
	111	2020-05-26	Swab	NA	0	NA	0	NEG	-	0	0	0
	112	2020-05-26	Swab	NA	0	NA	0	NEG	-	0	0	0
	113	2020-05-26	Swab	NA	0	NA	0	NEG	-	0	0	0
	114	2020-05-26	Swab	NA	0	NA	0	NEG	-	0	0	0
	115	2020-05-26	Swab	NA	0	NA	0	NEG	+	3	3	3
	116	2020-05-26	Swab	NA	0	NA	0	NEG	+	3	3	3
	117	2020-05-26	Swab	NA	0	NA	0	NEG	-	0	0	0
	118	2020-05-26	Swab	NA	0	38.45	0	NEG	-	0	0	0
	119	2020-05-26	Swab	NA	0	NA	0	NEG	-	0	0	0
	120	2020-05-26	Swab	NA	0	NA	0	NEG	+	3	3	3
	121	2020-05-26	Swab	NA	0	NA	0	NEG	+	3	3	3
	122	2020-05-26	Swab	NA	0	NA	0	NEG	-	0	0	0
	123	2020-05-26	Swab	NA	0	NA	0	NEG	+	3	3	3
	124	2020-05-26	Swab	NA	0	NA	0	NEG	-	0	0	0
	125	2020-05-26	Swab	NA	0	39.39	0	NEG	+	3	3	3
	126	2020-05-26	Swab	NA	0	NA	0	NEG	-	0	0	0
	127	2020-05-26	Swab	NA	0	NA	0	NEG	-	0	0	0
	128	2020-05-26	Swab	NA	0	NA	0	NEG	+	3	3	3
	129	2020-05-26	Swab	NA	0	NA	0	NEG	-	0	0	0
	130	2020-05-26	Swab	NA	0	NA	0	NEG	+	3	3	3
	131	2020-05-26	Swab	NA	0	NA	0	NEG	-	0	0	0
	132	2020-05-26	Swab	NA	0	NA	0	NEG	-	0	0	0
	133	2020-05-26	Swab	NA	0	NA	0	NEG	+	3	3	3
	134	2020-05-26	Swab	NA	0	NA	0	NEG	+	3	3	3
	135	2020-05-26	Swab	NA	0	38.8	0	NEG	-	0	0	0
	136	2020-05-26	Swab	NA	0	NA	0	NEG	-	0	0	0
	137	2020-05-26	Swab	NA	0	NA	0	NEG	+	3	3	3
	138	2020-05-26	Swab	NA	0	NA	0	NEG	+	3	3	3
	139	2020-05-26	Swab	NA	0	NA	0	NEG	-	0	0	0
	140	2020-05-26	Swab	NA	0	NA	0	NEG	-	0	0	0
	141	2020-05-26	Swab	NA	0	NA	0	NEG	-	0	0	0
	142	2020-04-17	Swab	35.03	0	32.45	1	IND	-	0	2	0
	143	2020-04-17	Swab	33.21	1	33.33	1	IND	+	1	2	3
	144	2020-04-17	Swab	NA	0	33.59	1	IND	-	0	3	0
	145	2020-04-17	Swab	37.66	1	38.95	0	IND	+	1	3	3
	146	2020-04-17	Swab	NA	0	36.85	0	IND	+	3	3	3
	147	2020-04-17	Swab	37.88	0	39.22	0	IND	+	3	3	3
	148	2020-04-17	Swab	33.52	1	33.84	1	POS	+	1	1	1
	149	2020-04-17	Swab	37.74	0	40.19	0	POS	-	0	0	2
	150	2020-04-17	Swab	NA	0	37.62	0	IND	-	0	0	0
	151	2020-04-17	Swab	33.51	1	32.47	1	POS	+	1	1	1
	152	2020-04-19	Swab	36.3	0	34.99	1	POS	+	3	1	1
	153	2020-04-19	Swab	NA	1	35.45	0	IND	-	2	0	0
	154	2020-04-19	Swab	32.35	1	31.89	1	IND	+	3	1	3
	155	2020-04-19	Swab	33.88	1	31.49	1	POS	+	1	1	1
	156	2020-04-19	Swab	NA	0	37.15	0	IND	-	0	0	0
	157	2020-04-19	Swab	33.51	1	32.71	1	POS	+	1	1	1
	158	2020-04-19	Swab	33.14	1	34.39	1	POS	+	1	1	1
	159	2020-04-19	Swab	NA	0	37.23	0	IND	-	0	0	0
	160	2020-04-19	Swab	NA	0	33.75	1	IND	+	3	1	3
	161	2020-04-19	Swab	NA	0	34.28	1	IND	+	3	1	3
	162	2020-04-19	Swab	NA	0	32.11	1	IND	+	3	1	3
	163	2020-04-19	Swab	26.51	1	28.07	1	POS	+	1	1	1
	164	2020-04-19	Swab	33.47	1	33.54	1	POS	-	2	2	2
	165	2020-04-19	Swab	23.9	1	25.69	1	POS	+	1	1	1
	166	2020-04-19	Swab	28.86	1	30.82	1	POS	+	1	1	1
	167	2020-04-19	Swab	NA	0	34.91	1	IND	+	3	1	3
	168	2020-04-19	Swab	38.39	0	37.5	0	IND	-	0	0	0
	169	2020-04-19	Swab	38.31	0	37.67	0	IND	+	3	3	3
	170	2020-04-19	Swab	NA	0	32.7	1	IND	+	3	1	3
	171	2020-04-19	Swab	NA	0	38.15	0	IND	-	0	0	0
	172	2020-04-19	Swab	NA	0	36.38	0	IND	+	3	3	3
	173	2020-04-19	Swab	NA	0	35.04	0	IND	-	0	0	0
	174	2020-04-22	Swab	NA	0	32.68	1	IND	-	0	2	0
	175	2020-04-22	Swab	34	1	35.51	0	POS	-	2	0	2
	176	2020-04-22	Swab	NA	0	32.68	1	IND	+	3	1	3
	177	2020-04-22	Swab	34.3	1	33.18	1	POS	+	1	1	1
	178	2020-04-22	Swab	NA	0	33.1	1	IND	+	3	1	3
	179	2020-04-22	Swab	NA	0	36.8	0	IND	-	0	0	0
	180	2020-04-22	Swab	NA	0	35.35	0	IND	-	0	0	0
	181	2020-04-22	Swab	NA	0	37.14	0	IND	-	0	0	0
	182	2020-04-22	Swab	32	1	31.33	1	POS	+	1	1	1
	183	2020-04-22	Swab	NA	0	33.75	1	IND	+	3	1	3
	184	2020-04-22	Swab	34.73	1	33.98	1	POS	+	1	1	1
	185	2020-04-22	Swab	NA	0	34.91	1	IND	+	3	1	3
	186	2020-04-22	Swab	NA	0	33.94	1	IND	+	3	1	3
	187	2020-04-22	Swab	NA	0	31.49	1	IND	+	3	1	3
	188	2020-04-22	Swab	NA	0	37.29	0	IND	-	0	0	0
	189	2020-04-22	Swab	35.04	0	NA	0	IND	-	0	0	0
	190	2020-04-22	Swab	32.58	1	31.33	1	IND	-	2	0	0
	191	2020-04-22	Swab	30.58	1	29.33	1	POS	+	1	1	1
	192	2020-04-22	Swab	30.82	1	28.84	1	POS	+	1	1	1
	193	2020-04-22	Swab	25.2	1	22.17	1	POS	+	1	1	1
	194	2020-04-22	Swab	33.75	1	35.52	0	IND	+	1	3	3
	195	2020-04-22	Swab	34.04	1	33.36	1	IND	+	1	1	3
	196	2020-04-22	Swab	32.23	1	34.81	1	IND	+	1	1	3
	197	2020-04-22	Swab	34.54	1	33.32	1	POS	+	1	1	1
	198	2020-04-22	Swab	NA	0	32.22	1	POS	+	3	1	1
	199	2020-04-22	Swab	33.43	1	33.12	1	POS	+	1	1	1
